# Supplementary material for: Phagocytosed Photoreceptor Outer Segment Particles Within the Retinal Pigment Epithelium Show Diurnal Rhythmicity and Variation Between Cone Subtypes in Larval Zebrafish
Source: FASEB J. 2025 Jul 24;39(14):e70853. doi: 10.1096/fj.202500211R (PMC12288107; doi:10.1096/fj.202500211R)
Supplement: Supplementary file 1 — Appendix S1. [file FSB2-39-e70853-s001.zip]

Archive with 7 entries (7 files):
- fsb270853-sup0007-Figure S5.pdf
- fsb270853-sup0001-Table S1.pdf
- fsb270853-sup0002-Text S1.pdf
- fsb270853-sup0003-Figure S1.pdf
- fsb270853-sup0004-Figure S2.pdf
- fsb270853-sup0005-Figure S3.pdf
- fsb270853-sup0006-Figure S4.pdf
